# Supplementary material for: A Streamlined Method to Obtain Biologically Active TcdA and TcdB Toxins from Clostridioides difficile
Source: Toxins (Basel). 2024 Jan 11;16(1):38. doi: 10.3390/toxins16010038 (PMC10821508; doi:10.3390/toxins16010038)
Supplement: Supplementary file 1 [file toxins-16-00038-s001.zip]

Archive with 3 entries (3 files):
- File S1.pdf
- File S2.pdf
- toxins-2657655 supplementary figures and tables.pdf
